# Supplementary material for: Imidazolium Ionic Liquids as Compatibilizer Agents for Microcrystalline Cellulose/Epoxy Composites
Source: Polymers (Basel). 2023 Jan 9;15(2):333. doi: 10.3390/polym15020333 (PMC9865422; doi:10.3390/polym15020333)
Supplement: Supplementary file 1 [file polymers-15-00333-s001.zip]

Archive with 1 entries (1 files):
- polymers-2139848-supplementary.pdf
